# Supplementary material for: An Improved Northern Goshawk Optimization Algorithm for Mural Image Segmentation
Source: Biomimetics (Basel). 2025 Jun 5;10(6):373. doi: 10.3390/biomimetics10060373 (PMC12190925; doi:10.3390/biomimetics10060373)
Supplement: Supplementary file 1 [file biomimetics-10-00373-s001.zip]

Archive with 1 entries (1 files):
- biomimetics-3626345-supplementary.pdf
